# Supplementary material for: Evaluating and integrating spatial capture–recapture models with data of variable individual identifiability
Source: Ecol Appl. 2021 Aug 11;31(7):e02405. doi: 10.1002/eap.2405 (PMC9286611; doi:10.1002/eap.2405)
Supplement: Supplementary file 9 — Data S1 [file EAP-31-0-s003.zip]

Archive with 18 entries (15 files):
- DataS1/
- DataS1/bearData.RData
- DataS1/bobcatData.RData
- DataS1/cougarData.RData
- DataS1/coyoteData.RData
- DataS1/JAGS_NIMBLE_code_all_models.txt
- DataS1/MetadataS1.pdf
- DataS1/run_hybrid_coyote_nimble_parallel.R
- __MACOSX/
- __MACOSX/._DataS1
- __MACOSX/DataS1/
- __MACOSX/DataS1/._bearData.RData
- __MACOSX/DataS1/._bobcatData.RData
- __MACOSX/DataS1/._cougarData.RData
- __MACOSX/DataS1/._coyoteData.RData
- __MACOSX/DataS1/._JAGS_NIMBLE_code_all_models.txt
- __MACOSX/DataS1/._MetadataS1.pdf
- __MACOSX/DataS1/._run_hybrid_coyote_nimble_parallel.R
