# Supplementary material for: Evaluating and integrating spatial capture–recapture models with data of variable individual identifiability
Source: Ecol Appl. 2021 Aug 11;31(7):e02405. doi: 10.1002/eap.2405 (PMC9286611; doi:10.1002/eap.2405)
Supplement: Supplementary file 9 — Data S1 [file EAP-31-0-s003.zip › DataS1/JAGS_NIMBLE_code_all_models.txt]

### "Evaluating and integrating spatial capture-recapture models with data of variable individual Identifiability", 
### Ruprecht, et al., Ecological Applications
#
### JAGS/NIMBLE code for:
#
# 1) Spatial Presence Absence (SPA), 
# 2) Spatial Count (SC),
# 3) conventional Spatial Mark-Resight (SMR),
# 4) generalized Spatial Mark-Resight (gSMR),
# 5) Spatial Capture Recapture (SCR),
# 6) Hybrid gSMR+SCR,
# 7) Hybrid gSMR+SCR with sex-specific detection and scale parameters, and
# 8) Hybrid gSMR+SCR with behavioral state-specific (resident vs transient) detection and scale parameters for coyotes
# 
# As written, a model for telemetry data collected contemporaneously with detection sampling 
#   is included to inform sigma and the activity centers of the marked individuals for models 3-8.
# Models 1 and 2 assumed telemetry data was not collected contemporaneously with detection sampling
#   so it only informs sigma


### 1) Spatial Presence Absence (SPA)

  p0 ~ dbeta(1,1)
  sigma ~ dunif(0,20000)
  sigma2 <- sigma^2
  psi ~ dbeta(1,1)
  
  for(i in 1:M) {
    z[i] ~ dbern(psi)
    s[i,1] ~ dunif(xlim[1], xlim[2])
    s[i,2] ~ dunif(ylim[1], ylim[2])
    
    for(j in 1:J) {
      d2[i,j] <- (s[i,1] - X.cam[j,1])^2 + (s[i,2] - X.cam[j,2])^2
      prob[i,j] <- p0*exp(-d2[i,j]/(2*sigma2))*z[i]
    }
  }
  
  for(j in 1:J) {
    P.trap[j]<- 1-prod(1-prob[1:M,j])
    n.PA[j] ~ dbin(P.trap[j], K.trap[j])
  }
  
  #telemetry data
  for(i in 1:nMarked) {
    s.other[i,1] ~ dunif(xlim[1], xlim[2]) # s.other is activity center for animal assumed to be from different study
    s.other[i,2] ~ dunif(ylim[1], ylim[2]) 
    for(l in 1:nTelemLocs) {
      telemetry.array[i,l,1] ~ dnorm(s.other[i,1], 1/sigma2) # here telemetry data assumed to have come from different study
      telemetry.array[i,l,2] ~ dnorm(s.other[i,2], 1/sigma2) 
    }
  }
  
  N <- sum(z[1:M]) 
  A <- (xlim[2]-xlim[1])*(ylim[2]-ylim[1])/100000000 # area of state-space in 100 km2
  D <- N/A # population density per 100 km2
  
  
  
### 2) Spatial Count (SC)
  
  lam0 ~ dunif(0,5)
  sigma ~ dunif(0,20000)
  sigma2<-sigma^2
  psi ~ dbeta(1,1)
    
  for(i in 1:M) {
    z[i] ~ dbern(psi)
    s[i,1] ~ dunif(xlim[1], xlim[2])
    s[i,2] ~ dunif(ylim[1], ylim[2])
      
    for(j in 1:J) {
      d2[i,j] <- (s[i,1] - X.cam[j,1])^2 + (s[i,2] - X.cam[j,2])^2
      lam[i,j] <- lam0*exp(-d2[i,j]/(2*sigma2))*z[i]
    }
  }
    
  #telemetry data
  for(i in 1:nMarked) {
    s.other[i,1] ~ dunif(xlim[1], xlim[2]) # s.other is activity center for animal assumed to be from different study
    s.other[i,2] ~ dunif(ylim[1], ylim[2])
    for(l in 1:nTelemLocs) {
      telemetry.array[i,l,1] ~ dnorm(s.other[i,1], 1/sigma2) # here telemetry data assumed to have come from different study
      telemetry.array[i,l,2] ~ dnorm(s.other[i,2], 1/sigma2) 
    }
  }
    
  for(j in 1:J) {
    Lambda[j] <- sum(lam[1:M,j]) * trapOp.cam[j]
    n.SC[j] ~ dpois(Lambda[j])
  }
    
  N <- sum(z[1:M]) # population size
  A <- (xlim[2]-xlim[1])*(ylim[2]-ylim[1])/100000000 # area of state-space in 100 km2
  D <- N/A # population density per 100 km2
    

  
### 3) conventional Spatial Mark-Resight (SMR)

  psi ~ dbeta(1,1)
  sigma ~ dunif(0,20000)
  sigma2 <- sigma^2
  lam0.resight ~ dunif(0,5)
  lam0.marking ~ dunif(0,5)
  
  for(i in 1:M) {
    z[i] ~ dbern(psi)
    s[i,1] ~ dunif(xlim[1], xlim[2])
    s[i,2] ~ dunif(ylim[1], ylim[2])
    
    #resighting process
    for(j in 1:J.resight) {
      d2.resight[i,j] <- (s[i,1]-X.cam[j,1])^2 + (s[i,2]-X.cam[j,2])^2
      lam.resight[i,j] <- lam0.resight*exp(-d2.resight[i,j]/(2*sigma2))*z[i]
    }
  }
  
  #marked animals
  for(i in 1:nMarked) {
    for(j in 1:J.resight) {
      for(k in 1:K.resight){
        y.resight[i,j,k] ~ dpois(lam.resight[i,j]*marked.status[i,k]*trapOp.cam[j,k])
      }
    }
  }
  
  #unmarked animals
  for(j in 1:J.resight) {
    for(k in 1:K.resight){
      Lam[j,k] <- inprod(lam.resight[1:M,j],(1-marked.status[1:M,k]))
      n[j,k] ~ dpois(Lam[j,k]*trapOp.cam[j,k])
    }
  }
  
  #telemetry data
  for(i in 1:nMarked) {
    for(l in 1:nTelemLocs) {
      telemetry.array[i,l,1] ~ dnorm(s[i,1], 1/sigma2)
      telemetry.array[i,l,2] ~ dnorm(s[i,2], 1/sigma2)
    }
  }
  
  N <- sum(z[1:M])
  A <- (xlim[2]-xlim[1])*(ylim[2]-ylim[1])/100000000 # area of state-space in 100 km2
  D <- N/A # density per 100 km^2 
  

  
### 4) generalized Spatial Mark-Resight (gSMR)  
  
  psi ~ dbeta(1,1)
  sigma ~ dunif(0,20000)
  sigma2 <- sigma^2
  lam0.resight ~ dunif(0,5)
  lam0.marking ~ dunif(0,5)
  
  for(i in 1:M) {
    z[i] ~ dbern(psi)
    s[i,1] ~ dunif(xlim[1], xlim[2])
    s[i,2] ~ dunif(ylim[1], ylim[2])
    
    #marking process
    for(j in 1:J.marking){
      d2.marking[i,j] <- (s[i,1]-X.marking[j,1])^2 + (s[i,2]-X.marking[j,2])^2
      lam.marking[i,j] <- lam0.marking*exp(-d2.marking[i,j]/(2*sigma2))*z[i]
      y.marking[i,j] ~ dpois(lam.marking[i,j])
    }
    
    #resighting process
    for(j in 1:J.resight) {
      d2.resight[i,j] <- (s[i,1]-X.cam[j,1])^2 + (s[i,2]-X.cam[j,2])^2
      lam.resight[i,j] <- lam0.resight*exp(-d2.resight[i,j]/(2*sigma2))*z[i]
    }
  }
  
  #marked animals
  for(i in 1:nMarked) {
    for(j in 1:J.resight) {
      for(k in 1:K.resight){
        y.resight[i,j,k] ~ dpois(lam.resight[i,j]*marked.status[i,k]*trapOp.cam[j,k])
      }
    }
  }
  
  #unmarked animals
  for(j in 1:J.resight) {
    for(k in 1:K.resight){
      Lam[j,k] <- inprod(lam.resight[1:M,j],(1-marked.status[1:M,k]))
      n[j,k] ~ dpois(Lam[j,k]*trapOp.cam[j,k])
    }
  }
  
  #telemetry data
  for(i in 1:nMarked) {
    for(l in 1:nTelemLocs) {
      telemetry.array[i,l,1] ~ dnorm(s[i,1], 1/sigma2)
      telemetry.array[i,l,2] ~ dnorm(s[i,2], 1/sigma2)
    }
  }
  
  N <- sum(z[1:M])
  A <- (xlim[2]-xlim[1])*(ylim[2]-ylim[1])/100000000 # area of state-space in 100 km2
  D <- N/A # density per 100 km^2
  
  
  
### 5) Spatial Capture Recapture (SCR)
  
  psi ~ dbeta(1,1)
  alpha0 ~ dnorm(0, 0.01)
  alpha1 ~ dnorm(0, 0.01)
  sigma ~ dunif(0,20000)
  sigma2 <- sigma^2
  
  for(i in 1:M) {
    z[i] ~ dbern(psi)
    s[i,1] ~ dunif(xlim[1], xlim[2])
    s[i,2] ~ dunif(ylim[1], ylim[2])
    
    # genetic scr
    for(j in 1:J.genetics){
      d2.genetics[i,j] <- (s[i,1]-X.genetics[j,1])^2 + (s[i,2]-X.genetics[j,2])^2
      logit(p0.genetics[i,j])<- alpha0 + alpha1*surveyDist[j]
      p.genetics[i,j] <- p0.genetics[i,j]*exp(-d2.genetics[i,j]/(2*sigma2))*z[i]*trapOp.genetics[j]
      y.genetics[i,j]~dbin(p.genetics[i,j],1) 
    }
  }
  
  # telemetry data
  for(i in 1:nMarked) {
    for(l in 1:nTelemLocs) {
      telemetry.array[i,l,1] ~ dnorm(s[i,1], 1/sigma2) 
      telemetry.array[i,l,2] ~ dnorm(s[i,2], 1/sigma2) 
    }
  }
  
  N <- sum(z[1:M])
  A <- (xlim[2]-xlim[1])*(ylim[2]-ylim[1])/100000000 # area of state-space in 100 km2
  D <- N/A # density per 100 km^2
  
  
  
### 6) Hybrid gSMR+SCR  
  
  psi ~ dbeta(1,1)
  alpha0 ~ dnorm(0, 0.01)
  alpha1 ~ dnorm(0, 0.01)
  sigma ~ dunif(0,20000)
  sigma2 <- sigma^2
  lam0.resight ~ dunif(0,5)
  lam0.marking ~ dunif(0,5)
  
  for(i in 1:M) {
    z[i] ~ dbern(psi)
    s[i,1] ~ dunif(xlim[1], xlim[2])
    s[i,2] ~ dunif(ylim[1], ylim[2])
    
    #genetic scr
    for(j in 1:J.genetics){
      d2.genetics[i,j] <- (s[i,1]-X.genetics[j,1])^2 + (s[i,2]-X.genetics[j,2])^2
      logit(p0.genetics[i,j])<- alpha0 + alpha1*surveyDist[j]
      p.genetics[i,j] <- p0.genetics[i,j]*exp(-d2.genetics[i,j]/(2*sigma2))*z[i]*trapOp.genetics[j]
      y.genetics[i,j]~dbin(p.genetics[i,j],1) 
    } 
    
    #marking process
    for(j in 1:J.marking){
      d2.marking[i,j] <- (s[i,1]-X.marking[j,1])^2 + (s[i,2]-X.marking[j,2])^2
      lam.marking[i,j] <- lam0.marking*exp(-d2.marking[i,j]/(2*sigma2))*z[i]
      y.marking[i,j] ~ dpois(lam.marking[i,j])
    }
    
    #resighting process
    for(j in 1:J.resight) {
      d2.resight[i,j] <- (s[i,1]-X.cam[j,1])^2 + (s[i,2]-X.cam[j,2])^2
      lam.resight[i,j] <- lam0.resight*exp(-d2.resight[i,j]/(2*sigma2))*z[i]
    }
  }
  
  #marked animals
  for(i in 1:nMarked) {
    for(j in 1:J.resight) {
      for(k in 1:K.resight){
        y.resight[i,j,k] ~ dpois(lam.resight[i,j]*marked.status[i,k]*trapOp.cam[j,k])
      }
    }
  }
  
  #unmarked animals
  for(j in 1:J.resight) {
    for(k in 1:K.resight){
      Lam[j,k] <- inprod(lam.resight[1:M,j],(1-marked.status[1:M,k]))
      n[j,k] ~ dpois(Lam[j,k]*trapOp.cam[j,k])
    }
  }
  
  ## telemetry data
  for(i in 1:nMarked) {
    for(l in 1:nTelemLocs) {
      telemetry.array[i,l,1] ~ dnorm(s[i,1], 1/sigma2)
      telemetry.array[i,l,2] ~ dnorm(s[i,2], 1/sigma2)
    }
  }
  
  N <- sum(z[1:M])
  A <- (xlim[2]-xlim[1])*(ylim[2]-ylim[1])/100000000 # area of state-space in 100 km^2
  D <- N/A # density per 100 km^2

  
  
  ### 7) Hybrid gSMR+SCR with sex-specific detection and scale parameters
  
  psi ~ dbeta(1,1)
  psi.sex ~ dbeta(1,1)
  alpha0 ~ dnorm(0, 0.01)
  alpha1 ~ dnorm(0, 0.01)
  alpha2 ~ dnorm(0, 0.01)
  
  for(s in 1:2){
    sigma[s] ~ dunif(0,20000)
    sigma2[s] <- sigma[s]^2
    lam0.resight[s] ~ dunif(0,5)
  }
  
  lam0.marking ~ dunif(0,5)
  
  for(i in 1:M) {
    sex[i] ~ dbern(psi.sex)
    sex2[i] <- sex[i] + 1
    z[i] ~ dbern(psi)
    s[i,1] ~ dunif(xlim[1], xlim[2])
    s[i,2] ~ dunif(ylim[1], ylim[2])
    
    #genetic scr
    for(j in 1:J.genetics){
      d2.genetics[i,j] <- (s[i,1]-X.genetics[j,1])^2 + (s[i,2]-X.genetics[j,2])^2
      logit(p0.genetics[i,j])<- alpha0 + alpha1*surveyDist[j] + alpha2*sex[i]
      p.genetics[i,j] <- p0.genetics[i,j]*exp(-d2.genetics[i,j]/(2*sigma2[sex2[i]]))*z[i]*trapOp.genetics[j]
      y.genetics[i,j]~dbin(p.genetics[i,j],1) # Binomial observation model
    } 
    
    #marking process
    for(j in 1:J.marking){
      d2.marking[i,j] <- (s[i,1]-X.marking[j,1])^2 + (s[i,2]-X.marking[j,2])^2
      lam.marking[i,j] <- lam0.marking*exp(-d2.marking[i,j]/(2*sigma2[sex2[i]]))*z[i]
      y.marking[i,j] ~ dpois(lam.marking[i,j])
    }
    
    #resighting process
    for(j in 1:J.resight) {
      d2.resight[i,j] <- (s[i,1]-X.cam[j,1])^2 + (s[i,2]-X.cam[j,2])^2
      lam.resight[i,j] <- lam0.resight[sex2[i]]*exp(-d2.resight[i,j]/(2*sigma2[sex2[i]]))*z[i]
    }
  }
  
  #marked animals
  for(i in 1:nMarked) {
    for(j in 1:J.resight) {
      for(k in 1:K.resight){
        y.resight[i,j,k] ~ dpois(lam.resight[i,j]*marked.status[i,k]*trapOp.cam[j,k])
      }
    }
  }
  
  
  #unmarked animals
  for(j in 1:J.resight) {
    for(k in 1:K.resight){
      Lam[j,k] <- inprod(lam.resight[1:M,j],(1-marked.status[1:M,k]))
      n[j,k] ~ dpois(Lam[j,k]*trapOp.cam[j,k])
    }
  }
  
  ## Model for the telemetry data
  for(i in 1:nMarked) {
    for(l in 1:nTelemLocs) {
      telemetry.array[i,l,1] ~ dnorm(s[i,1], 1/sigma2[sex2[i]])
      telemetry.array[i,l,2] ~ dnorm(s[i,2], 1/sigma2[sex2[i]])
    }
  }
  
  N <- sum(z[1:M])
  A <- (xlim[2]-xlim[1])*(ylim[2]-ylim[1])/100000000 # area of state-space in 100 km2
  D <- N/A # density per 100 km^2
  
  
  
### 8) Hybrid gSMR+SCR with behavioral state-specific (resident vs transient) detection and scale parameters for coyotes
  
  psi ~ dbeta(1,1)
  psi.trans ~ dbeta(2.4,7.2) #informative prior specifying a .253 probability of being transient with 0.133 SD
  alpha0 ~ dnorm(0, 0.01)
  alpha1 ~ dnorm(0, 0.01)
  alpha2 ~ dnorm(0, 0.01)
  
  for(s in 1:2){
    sigma[s] ~ dunif(0,20000)
    sigma2[s] <- sigma[s]^2
    lam0.resight[s] ~ dunif(0,5)
  }
  
  lam0.marking ~ dunif(0,5)
  
  for(i in 1:M) {
    trans[i] ~ dbern(psi.trans)
    trans2[i] <- trans[i] + 1
    z[i] ~ dbern(psi)
    s[i,1] ~ dunif(xlim[1], xlim[2])
    s[i,2] ~ dunif(ylim[1], ylim[2])
    
    #genetic scr
    for(j in 1:J.d){
      d2.genetics[i,j] <- (s[i,1]-X.genetics[j,1])^2 + (s[i,2]-X.genetics[j,2])^2
      logit(p0.genetics[i,j])<- alpha0 + alpha1*surveyDist[j] + alpha2*trans[i]
      p.genetics[i,j] <- p0.genetics[i,j]*exp(-d2.genetics[i,j]/(2*sigma2[trans2[i]]))*z[i]*trapOp.genetics[j]
      y.genetics[i,j]~dbin(p.genetics[i,j],1) # Binomial observation model
    } 
    
    #marking process
    for(j in 1:J.marking){
      d2.marking[i,j] <- (s[i,1]-X.marking[j,1])^2 + (s[i,2]-X.marking[j,2])^2
      lam.marking[i,j] <- lam0.marking*exp(-d2.marking[i,j]/(2*sigma2[trans2[i]]))*z[i]
      y.marking[i,j] ~ dpois(lam.marking[i,j])
    }
    
    #resighting process
    for(j in 1:J.resight) {
      d2.resight[i,j] <- (s[i,1]-X.cam[j,1])^2 + (s[i,2]-X.cam[j,2])^2
      lam.resight[i,j] <- lam0.resight[trans2[i]]*exp(-d2.resight[i,j]/(2*sigma2[trans2[i]]))*z[i]
    }
  }
  
  #marked animals
  for(i in 1:nMarked) {
    for(j in 1:J.r) {
      for(k in 1:K.r){
        y.resight[i,j,k] ~ dpois(lam.resight[i,j]*trapOp.cam[j,k])
      }
    }
  }
  
  #unmarked animals
  for(j in 1:J.resight) {
    for(k in 1:K.resight){
      Lam[j,k] <- inprod(lam.resight[1:M,j],(1-marked.status[1:M,k]))
      n[j,k] ~ dpois(Lam[j,k]*trapOp.r[j,k])
    }
  }
  
  #telemetry data
  for(i in 1:nMarked) {
    for(l in 1:nTelemLocs) {
      telemetry.array[i,l,1] ~ dnorm(s[i,1], 1/sigma2[trans2[i]])
      telemetry.array[i,l,2] ~ dnorm(s[i,2], 1/sigma2[trans2[i]])
    }
  }
  
  N <- sum(z[1:M])
  A <- (xlim[2]-xlim[1])*(ylim[2]-ylim[1])/100000000 # area of state-space in 100 km2
  D <- N/A # density per 100 km^2
